# Supplementary material for: High Prevalence of Novel Sequence Types in Streptococcus pneumoniae That Caused Invasive Diseases in Kuwait in 2018
Source: Microorganisms. 2024 Jan 22;12(1):225. doi: 10.3390/microorganisms12010225 (PMC10819824; doi:10.3390/microorganisms12010225)
Supplement: Supplementary file 1 [file microorganisms-12-00225-s001.zip]

Archive with 1 entries (1 files):
- microorganisms-2827980-supplementary.xlsx
